# Supplementary material for: Genomic Evaluation of Assisted Gene Flow Options in an Endangered Rattlesnake
Source: Mol Ecol. 2025 Jul 7;34(16):e70014. doi: 10.1111/mec.70014 (PMC12329626; doi:10.1111/mec.70014)
Supplement: Supplementary file 2 — Appendix S2 [file MEC-34-e70014-s002.xlsx]

## Sheet: Data1
INDV	Location	State	N_reads	MeanDepth	Breadth_1x	Breadth_10x	Label	Sample Accession
sca0037	JENN	PA	255309574	18.4216	99.0696	84.928	Other	This Study
sca0038	JENN	PA	191452304	14.1142	98.9228	74.0487	Other	This Study
sca0142	KBPP	CA	155684933	13.5297	96.4858	76.4027	Other	SRR24709740
sca0143	KBPP	CA	168045192	14.5925	99.0043	78.5497	Other	SRR24709739
sca0180	KBPP	CA	195883010	14.5944	98.891	73.8633	Other	SRR24709668
sca0186	KBPP	CA	291616287	20.6753	98.5726	51.4	Other	SRR24709657
sca0226	KBPP	CA	148159463	12.843	99.0427	68.5567	Other	SRR24709646
sca0236	KBPP	CA	161732926	14.0433	98.9701	75.7053	Other	SRR24709699
sca0242	KBPP	CA	159165031	13.8246	99.0133	75.6706	Other	SRR24709688
sca0260	KBPP	CA	149595987	13.1098	98.9846	72.7012	Other	SRR24709634
sca0461	BPNP	CA	151691427	13.2113	96.5179	75.2234	Other	This Study
sca0465	BPNP	CA	189546568	16.068	96.6772	86.5858	Other	This Study
sca0472	BPNP	CA	164947500	14.0133	99.0869	78.095	Other	This Study
sca0529	BPNP	CA	175551648	14.5624	99.0604	78.285	Other	This Study
sca0531	BPNP	CA	220491077	17.454	96.7803	89.2991	Other	This Study
sca0549	BPNP	CA	138991555	11.7559	99.0001	64.6465	Other	This Study
sca0600	BPNP	CA	177823188	14.8203	99.0809	81.0492	Other	This Study
sca0604	BPNP	CA	167185013	14.1633	96.5853	80.7592	Other	This Study
sca0636	BPNP	CA	172684827	14.7678	99.0782	80.7133	Other	This Study
sca0651	BPNP	CA	182039511	14.5984	96.6377	82.8661	Other	This Study
sca0673	ROME	OH	143046478	12.2821	99.0865	66.6319	Other	SRR24709710
sca0678	ROME	OH	176134211	16.4301	96.4479	87.2323	Other	SRR24709709
sca0689	KLDR	OH	172240821	16.0562	98.9955	83.5543	Donor1	SRR24709676
sca0693	KLDR	OH	135635228	11.9498	99.0325	66.6325	Donor1	SRR24709675
sca0694	KLDR	OH	167407831	15.0247	99.2291	81.4269	Donor1	SRR24709674
sca0700	KLDR	OH	281663071	26.1203	99.1287	94.7758	Donor1	SRR24709673
sca0707	KLDR	OH	234162336	19.6096	99.4098	90.3636	Donor1	SRR24709672
sca0708	KLDR	OH	159136736	14.8306	99.1101	80.2735	Donor1	SRR24709671
sca0709	KLDR	OH	162831433	14.6508	99.2783	80.1501	Donor1	SRR24709670
sca0713	ROME	OH	297150236	21.1646	99.4028	92.4802	Other	SRR24709669
sca0724	ROME	OH	164832724	14.347	99.197	77.921	Other	SRR24709667
sca0729	ROME	OH	133463096	11.5716	99.1189	62.7019	Other	SRR24709666
sca0732	SPVY	OH	148874647	12.8137	96.4505	71.0068	Recipient3	SRR24709665
sca0734	KLDR	OH	197749173	16.4909	99.166	85.0081	Donor1	SRR24709664
sca0742	KLDR	OH	192496285	17.5859	99.1461	86.1125	Donor1	SRR24709663
sca0744	SPVY	OH	172364008	16.1273	98.9905	84.1308	Recipient3	SRR24709662
sca0750	KLDR	OH	150242609	13.2841	99.1445	73.3025	Donor1	SRR24709661
sca0801	SSSP	IL	214598142	17.7587	99.0565	87.2822	Other	SRR24709660
sca0802	SSSP	IL	179669485	15.9613	99.084	80.8557	Other	SRR24709659
sca0807	SSSP	IL	132942994	12.4881	98.7159	67.5265	Other	SRR24709658
sca0808	SSSP	IL	184464029	17.256	99.1044	86.797	Other	SRR24709656
sca0809	SSSP	IL	165273258	15.4212	98.9973	81.6474	Other	SRR24709655
sca0810	SSSP	IL	187402591	16.7213	99.147	85.8108	Other	SRR24709654
sca0812	SSSP	IL	142860492	12.3088	98.9918	66.9355	Other	SRR24709653
sca0863	MOSQ	OH	159010179	13.7126	99.0329	74.8603	Other	SRR24709652
sca0884	SPVY	OH	138304970	12.8882	98.8916	70.1321	Recipient3	SRR24709651
sca0885	SPVY	OH	156114066	13.4865	99.0105	73.0657	Recipient3	SRR24709650
sca0886	SPVY	OH	323125353	27.1318	97.0317	94.4248	Recipient3	SRR24709649
sca0887	SPVY	OH	136066559	12.7394	98.8467	70.5408	Recipient3	SRR24709648
sca0888	SPVY	OH	162915608	14.2547	99.0914	79.8648	Recipient3	SRR24709647
sca0893	MOSQ	OH	163958458	14.1272	99.0855	76.3214	Other	SRR24709645
sca0901	JENN	PA	182367747	15.3147	96.6064	85.1259	Other	This Study
sca0902	JENN	PA	211146564	16.0823	99.1069	83.4382	Other	This Study
sca0903	JENN	PA	212837041	17.6125	99.1485	86.911	Other	This Study
sca0904	JENN	PA	159100912	11.927	98.7843	63.0753	Other	This Study
sca0905	JENN	PA	183007061	15.392	99.0559	82.6552	Other	This Study
sca0917	JENN	PA	143771798	11.8469	98.9274	64.7698	Other	This Study
sca0918	JENN	PA	172623259	12.2572	98.7775	65.2104	Other	This Study
sca0919	JENN	PA	184746905	15.64	99.0478	83.4984	Other	This Study
sca0924	CCRO	NY	139310817	12.2075	99.1473	66.8887	Other	SRR24709703
sca0925	CCRO	NY	143319258	13.3441	98.8287	74.3843	Other	SRR24709702
sca0926	CCRO	NY	182195165	17.0989	99.015	85.8993	Other	SRR24709701
sca0931	CCRO	NY	202821290	18.9638	99.0417	89.5755	Other	SRR24709700
sca0932	CCRO	NY	311126584	24.4167	99.4556	94.4134	Other	SRR24709698
sca0933	CCRO	NY	127241013	11.7796	96.3553	63.7053	Other	SRR24709697
sca0939	MOSQ	OH	150092792	13.0746	98.9843	72.2802	Other	SRR24709696
sca0940	MOSQ	OH	154254143	13.3946	99.0138	73.2005	Other	SRR24709695
sca0947	BERG	NY	184055498	13.0463	98.8591	71.4978	Other	This Study
sca0949	BERG	NY	209022856	15.2079	98.9083	77.9047	Other	This Study
sca0950	BERG	NY	213570766	16.2667	99.024	83.7932	Other	This Study
sca0951	BERG	NY	231703164	17.8028	99.0876	87.1855	Other	This Study
sca0962	CCRO	NY	364388912	27.8768	99.2726	95.8856	Other	SRR24709694
sca0965	CCRO	NY	129688877	11.1324	96.2413	60.4336	Other	SRR24709693
sca0966	CCRO	NY	204573674	17.3973	99.2399	87.8728	Other	SRR24709692
sca0967	CCRO	NY	190861508	16.2424	96.7462	85.7064	Other	SRR24709691
sca0968	CCRO	NY	172995775	15.3174	99.2665	82.2898	Other	SRR24709690
sca0978	SSSP	IL	189904230	16.6177	99.1614	85.394	Other	SRR24709689
sca0979	SSSP	IL	243115953	16.8724	98.9493	77.6279	Other	SRR24709687
sca0980	SSSP	IL	284404779	22.3996	99.355	92.9214	Other	SRR24709686
sca0982	SSSP	IL	125152814	11.7842	98.7168	64.6334	Other	SRR24709685
sca1018	MOSQ	OH	169405301	14.501	99.0019	78.3187	Other	SRR24709684
sca1019	MOSQ	OH	150654349	13.0938	96.51	73.9714	Other	SRR24709683
sca1020	MOSQ	OH	141809698	12.3744	98.9957	68.0976	Other	SRR24709682
sca1023	SPVY	OH	197870382	17.0844	96.649	87.4444	Recipient3	SRR24709681
sca1026	MOSQ	OH	152538561	13.2867	99.0255	73.1058	Other	SRR24709680
sca1027	PRDF	OH	136899128	12.1413	98.9678	67.3706	Recipient2	SRR24709679
sca1028	PRDF	OH	153943277	13.3793	99.1083	74.2867	Recipient2	SRR24709678
sca1029	PRDF	OH	159554019	13.8895	98.961	75.3153	Recipient2	SRR24709644
sca1030	PRDF	OH	173450068	15.2623	99.2829	81.7423	Recipient2	SRR24709643
sca1031	SPVY	OH	306266996	22.742	97.3656	84.4403	Recipient3	SRR24709642
sca1035	MOSQ	OH	167512183	13.7564	96.5236	76.3658	Other	SRR24709641
sca1036	PRDF	OH	166406800	13.3947	98.9678	72.5091	Recipient2	SRR24709640
sca1037	PRDF	OH	224462467	20.6648	99.2788	91.6786	Recipient2	SRR24709639
sca1038	PRDF	OH	323044840	27.3653	99.2741	95.2981	Recipient2	SRR24709638
sca1050	MOSQ	OH	162630866	13.3539	96.4759	75.2256	Other	SRR24709637
sca1055	PRDF	OH	164959007	13.4675	96.4967	75.904	Recipient2	SRR24709636
sca1057	PRDF	OH	292805219	25.2943	99.2074	93.9997	Recipient2	SRR24709635
sca1058	SPVY	OH	162750407	12.6691	96.4657	71.2741	Recipient3	SRR24709633
sca1078	PRDF	OH	190933681	16.041	99.3759	78.7059	Recipient2	SRR24709632
sca1113	BERG	NY	138667489	10.3046	98.5978	50.4205	Other	This Study
sca1115	BERG	NY	151179808	11.1076	98.6574	57.9787	Other	This Study
sca1117	BERG	NY	240123008	18.3488	96.6931	90.0245	Other	This Study
sca1120	BERG	NY	228854617	17.2187	99.0519	85.998	Other	This Study
sca1127	GRLL	OH	178162945	13.0259	98.8573	70.6383	Other	This Study
sca1134	GRLL	OH	179022294	12.6271	99.0393	67.6387	Other	This Study
sca1223	WLRD	OH	154818477	12.8402	96.5864	73.7588	Donor2	SRR24709631
sca1224	WLRD	OH	214928888	17.9339	99.2383	88.0723	Donor2	SRR24709630
sca1227	WLRD	OH	215776720	18.2377	96.7988	90.2656	Donor2	SRR24709629
sca1228	WLRD	OH	180650343	15.1939	99.1168	82.1139	Donor2	SRR24709628
sca1229	WLRD	OH	164524923	13.4869	99.0693	70.9001	Donor2	SRR24709627
sca1230	WLRD	OH	153616799	12.824	99.0078	71.1165	Donor2	SRR24709626
sca1231	WLRD	OH	169956640	14.3297	99.157	78.8115	Donor2	SRR24709625
sca1247	GRLL	OH	171663908	12.3563	96.4573	67.8804	Other	This Study
sca1248	GRLL	OH	223098686	16.809	96.7068	86.7206	Other	This Study
sca1259	WLRD	OH	219777157	17.4504	96.7726	89.4332	Donor2	SRR24709624
sca1266	WLRD	OH	152727070	12.8141	96.5645	74.321	Donor2	SRR24709737
sca1270	GRLL	OH	243061385	17.6158	99.2514	86.7489	Other	This Study
sca1271	GRLL	OH	195604172	13.9558	96.603	77.2353	Other	This Study
sca1272	ROME	OH	148588156	12.1802	99.072	66.0364	Other	SRR24709736
sca1297	KLDR	OH	248636765	18.633	99.1421	88.616	Donor1	This Study
sca1299	KLDR	OH	186257497	14.1874	99.0461	76.3736	Donor1	This Study
sca1305	KLDR	OH	167448845	12.0882	98.9199	64.5475	Donor1	This Study
sca1367	GRLL	OH	186957849	13.6938	98.9624	73.2785	Other	This Study
sca1368	GRLL	OH	250378974	16.1194	99.0871	80.434	Other	This Study
sca1371	GRLL	OH	258191021	18.1074	99.3084	88.1481	Other	This Study
sca1372	ROME	OH	191122688	16.1363	99.2338	83.9122	Other	SRR24709735
sca1373	GRLL	OH	185200747	13.617	99.0019	74.1586	Other	This Study
sca1376	GRLL	OH	152351002	11.4395	98.801	60.4241	Other	This Study
sca1379	ROME	OH	226091375	17.6066	99.3024	87.6306	Other	SRR24709734
sca1381	ROME	OH	145324516	11.7079	99.1084	61.9449	Other	SRR24709733
sca1382	GRLL	OH	162150356	11.7311	98.8483	62.1542	Other	This Study
sca1391	GRLL	OH	165353703	12.2512	98.9452	66.061	Other	This Study
sca1395	ROME	OH	161560002	12.9002	96.6567	72.7187	Other	SRR24709732
sca1405	KLDR	OH	190147899	14.0946	96.5826	77.8065	Donor1	This Study
sca1410	KLDR	OH	186223265	13.1063	99.006	71.2306	Donor1	This Study
sca1413	KLDR	OH	162857213	12.1207	98.91	64.4482	Donor1	This Study
sca1414	KLDR	OH	243720312	18.2713	96.7195	90.0194	Donor1	This Study
sca1417	KLDR	OH	151789357	11.2125	96.3833	60.5261	Donor1	This Study
sca1421	KLDR	OH	240054811	17.6967	99.114	87.1386	Donor1	This Study
sca1426	KLDR	OH	235406904	17.5446	99.1694	86.9629	Donor1	This Study
sca1446	KLDR	OH	207354192	13.2762	96.451	73.5423	Donor1	This Study
sca1508	GRLL	OH	219122949	16.0639	99.1133	82.6552	Other	This Study
sca1509	GRLL	OH	258675370	19.3032	99.1068	89.8625	Other	This Study
sca1515	WLRD	OH	175441049	14.8058	99.1467	81.1024	Donor2	This Study
sca1529	CEBO	OH	190574839	17.9124	99.2212	87.5342	Recipient1	SRR24709729
sca1530	CEBO	OH	133661754	12.5819	98.8229	68.8586	Recipient1	SRR24709728
sca1531	CEBO	OH	178635668	14.9529	99.0595	79.7065	Recipient1	SRR24709726
sca1532	CEBO	OH	224581783	18.973	99.0814	89.4756	Recipient1	SRR24709725
sca1536	CEBO	OH	156386827	13.0326	98.9345	70.1898	Recipient1	SRR24709723
sca1541	CEBO	OH	145165886	12.0338	98.8722	64.0242	Recipient1	SRR24709722
sca1542	CEBO	OH	196017413	16.765	96.4864	87.6464	Recipient1	SRR24709721
sca1543	CEBO	OH	167095557	13.5616	98.9876	67.9525	Recipient1	SRR24709720
